# Supplementary material for: Combat high or traumatic stress: violent offending is associated with appetitive aggression but not with symptoms of traumatic stress
Source: Front Psychol. 2015 Jan 7;5:1518. doi: 10.3389/fpsyg.2014.01518 (PMC4285743; doi:10.3389/fpsyg.2014.01518)
Supplement: Supplementary file 1 [file Presentation1.ZIP]

Archive with 11 entries (8 files):
- RF-CI.R/
- RF-CI.R/RF-CI1.AAS.spec.html
- __MACOSX/
- __MACOSX/RF-CI.R/
- __MACOSX/RF-CI.R/._RF-CI1.AAS.spec.html
- RF-CI.R/RF-CI2.PTSD.spec.html
- __MACOSX/RF-CI.R/._RF-CI2.PTSD.spec.html
- RF-CI.R/RF-CI3.AAS.sum.html
- __MACOSX/RF-CI.R/._RF-CI3.AAS.sum.html
- RF-CI.R/RF-CI4.PTSD.sum.html
- __MACOSX/RF-CI.R/._RF-CI4.PTSD.sum.html
